# Supplementary material for: Multi-Signal Acquisition System for Continuous Blood Pressure Monitoring
Source: Sensors (Basel). 2025 Sep 21;25(18):5910. doi: 10.3390/s25185910 (PMC12473825; doi:10.3390/s25185910)
Supplement: Supplementary file 1 [file sensors-25-05910-s001.zip]

Archive with 1 entries (1 files):
- sensors-3857463-supplementary.pdf
